# Supplementary material for: Comparison of prevalence and exposure-disease associations using self-report and hospitalization data among enrollees of the world trade center health registry
Source: BMC Med Res Methodol. 2021 Aug 10;21:162. doi: 10.1186/s12874-021-01358-y (PMC8353750; doi:10.1186/s12874-021-01358-y)
Supplement: Supplementary file 1 — Additional file 1: Appendix 1. ICD-9 Codes for Chronic Diseases. [file 12874_2021_1358_MOESM1_ESM.zip]

Archive with 3 entries (3 files):
- Appendix 02 18 2021 BMC MRM.docx
- Appendix 05 11 2021 BMC MRM.docx
- Appendix and Supplements 06 23 2021 BMC MRM.docx
